# Supplementary material for: Direct Synthesis of Polyethylene Thermoplastic Elastomers Using Hybrid Bulky Acenaphthene-Based α-Diimine Ni(II) Catalysts
Source: Molecules. 2023 Feb 28;28(5):2266. doi: 10.3390/molecules28052266 (PMC10005668; doi:10.3390/molecules28052266)
Supplement: Supplementary file 1 [file molecules-28-02266-s001.zip]

Archive with 1 entries (1 files):
- molecules-2196161-supplementary.pdf
